# Supplementary material for: Efficacy and safety of febuxostat extended release and immediate release in patients with gout and moderate renal impairment: phase II placebo-controlled study
Source: Arthritis Res Ther. 2018 May 30;20:99. doi: 10.1186/s13075-018-1593-0 (PMC5977466; doi:10.1186/s13075-018-1593-0)
Supplement: Supplementary file 2 — Institutional review boards and reference numbers for the sites in this study. (XLSX 52 kb) [file 13075_2018_1593_MOESM2_ESM.xlsx]

## Sheet: Sheet1
PI Name	Address	Ref NO
Cecil Farrington	Novant Health Forsyth Medical Center	14-245
	333 Silas Creek Parkway
	Winston-Salem, NC 27103
John Peniston	Abington Memorial Hospital	14-032
	1200 Old York Rd
	Abington, MA 19001
Kenneth Saag	Western Institutional Review Board	20150580
	1019 39th Ave, SE, Suite 120
	Puyallup, WA 98374
All others	Schulman IRB	201400876
	4445 Lake Forest Dr.
	Cincinnati, Ohiio 45242
